# Supplementary material for: Decoding the ubiquitination-immunity axis in idiopathic pulmonary fibrosis: diagnostic insights and therapeutic implications
Source: Respir Res. 2026 Mar 6;27:170. doi: 10.1186/s12931-026-03612-7 (PMC13085684; doi:10.1186/s12931-026-03612-7)
Supplement: Supplementary file 1 [file 12931_2026_3612_MOESM1_ESM.xlsx]

## Sheet: Sheet1
Table S1. Primers used for qRT-PCR
Gene	Forward (F) or Reverse (R)	Sequence (5'-3')
Actb	F	GGCTGTATTCCCCTCCATCG
	R	CCAGTTGGTAACAATGCCATGT
Rnf182	F	TACAATCGGTACAACCTGAAGC
	R	GGCTGCTGACTTCGTCATCC
Ttc3	F	TGAAGGCGTGGGTATGCAATA
Ttc3 R	R	TACACAGGGGTGCAATCTTGA
Traf5	F	GAAAGAGCACCTGAGCGCATA
Traf5 R	R	TACGCAGGACACGAGTTTTCC
Klhl13	F	AGAATTGGTTGCTGCAATACTCC
Klhl13 R	R	AAGGCACAGTTTCAAGTGCTG
Gabarapl1	F	GGACCACCCCTTCGAGTATC
Gabarapl1 R	R	CCTCTTATCCAGATCAGGGACC
Ubd	F	CCAATGGCGGTTAATGACCTT
Ubd R	R	TTTCGATGGGGCTTGAGGATT
Cxcl2	F	CCAACCACCAGGCTACAGG
	R	GCGTCACACTCAAGCTCTG
Cxcl3	F	CACTGGTCCTGCTGCTGCTG
Ubd R	R	CGTCACCGTCAAGCTCTGGATG
